# Supplementary material for: Machine learning-based identification of an oxidative phosphorylation signature for prognosis, immune infiltration, and drug sensitivity in ovarian cancer
Source: Front Immunol. 2026 May 29;17:1724930. doi: 10.3389/fimmu.2026.1724930 (PMC13260611; doi:10.3389/fimmu.2026.1724930)
Supplement: Supplementary file 1 [file Table1.xlsx]

## Sheet: Table S1
Table S1. 84 KEGG metabolic pathways
path:hsa00010	path:hsa00020	path:hsa00030	path:hsa00040	path:hsa00051	path:hsa00052	path:hsa00053	path:hsa00061	path:hsa00062	path:hsa00071	path:hsa00100	path:hsa00120	path:hsa00130	path:hsa00140	path:hsa00190	path:hsa00220	path:hsa00230	path:hsa00232	path:hsa00240	path:hsa00250	path:hsa00260	path:hsa00270	path:hsa00280	path:hsa00290	path:hsa00310	path:hsa00330	path:hsa00340	path:hsa00350	path:hsa00360	path:hsa00380	path:hsa00400	path:hsa00410	path:hsa00430	path:hsa00440	path:hsa00450	path:hsa00470	path:hsa00480	path:hsa00500	path:hsa00510	path:hsa00511	path:hsa00512	path:hsa00513	path:hsa00514	path:hsa00515	path:hsa00520	path:hsa00524	path:hsa00531	path:hsa00532	path:hsa00533	path:hsa00534
Glycolysis / Gluconeogenesis - Homo sapiens (human)	Citrate cycle (TCA cycle) - Homo sapiens (human)	Pentose phosphate pathway - Homo sapiens (human)	Pentose and glucuronate interconversions - Homo sapiens (human)	Fructose and mannose metabolism - Homo sapiens (human)	Galactose metabolism - Homo sapiens (human)	Ascorbate and aldarate metabolism - Homo sapiens (human)	Fatty acid biosynthesis - Homo sapiens (human)	Fatty acid elongation - Homo sapiens (human)	Fatty acid degradation - Homo sapiens (human)	Steroid biosynthesis - Homo sapiens (human)	Primary bile acid biosynthesis - Homo sapiens (human)	Ubiquinone and other terpenoid-quinone biosynthesis - Homo sapiens (human)	Steroid hormone biosynthesis - Homo sapiens (human)	Oxidative phosphorylation - Homo sapiens (human)	Arginine biosynthesis - Homo sapiens (human)	Purine metabolism - Homo sapiens (human)	Caffeine metabolism - Homo sapiens (human)	Pyrimidine metabolism - Homo sapiens (human)	Alanine, aspartate and glutamate metabolism - Homo sapiens (human)	Glycine, serine and threonine metabolism - Homo sapiens (human)	Cysteine and methionine metabolism - Homo sapiens (human)	Valine, leucine and isoleucine degradation - Homo sapiens (human)	Valine, leucine and isoleucine biosynthesis - Homo sapiens (human)	Lysine degradation - Homo sapiens (human)	Arginine and proline metabolism - Homo sapiens (human)	Histidine metabolism - Homo sapiens (human)	Tyrosine metabolism - Homo sapiens (human)	Phenylalanine metabolism - Homo sapiens (human)	Tryptophan metabolism - Homo sapiens (human)	Phenylalanine, tyrosine and tryptophan biosynthesis - Homo sapiens (human)	beta-Alanine metabolism - Homo sapiens (human)	Taurine and hypotaurine metabolism - Homo sapiens (human)	Phosphonate and phosphinate metabolism - Homo sapiens (human)	Selenocompound metabolism - Homo sapiens (human)	D-Amino acid metabolism - Homo sapiens (human)	Glutathione metabolism - Homo sapiens (human)	Starch and sucrose metabolism - Homo sapiens (human)	N-Glycan biosynthesis - Homo sapiens (human)	Other glycan degradation - Homo sapiens (human)	Mucin type O-glycan biosynthesis - Homo sapiens (human)	Various types of N-glycan biosynthesis - Homo sapiens (human)	Other types of O-glycan biosynthesis - Homo sapiens (human)	Mannose type O-glycan biosynthesis - Homo sapiens (human)	Amino sugar and nucleotide sugar metabolism - Homo sapiens (human)	Neomycin, kanamycin and gentamicin biosynthesis - Homo sapiens (human)	Glycosaminoglycan degradation - Homo sapiens (human)	Glycosaminoglycan biosynthesis - chondroitin sulfate / dermatan sulfate - Homo sapiens (human)	Glycosaminoglycan biosynthesis - keratan sulfate - Homo sapiens (human)	Glycosaminoglycan biosynthesis - heparan sulfate / heparin - Homo sapiens (human)
HK3	CS	GPI	GUSB	MPI	GALM	UGDH	ACACA	ACAA2	ACAT2	FDFT1	CYP46A1	TAT	CYP11A1	ND1	OTC	NUDT9	CYP1A2	CAD	GOT1	SHMT2	CTH	BCAT2	SDS	AASS	GATM	HAL	GOT1	PAH	TDO2	GOT1	GADL1	CDO1	PCYT2	KYAT3	GLS2	GGT7	MGAM	SRD5A3	NEU1	GALNTL6	ALG13	OGT	POMT1	CHIA	HK3	HYAL2	XYLT1	FUT8	XYLT1
HK1	ACLY	G6PD	KL	PMM2	GALK1	UGT2A1	ACACB	HADHB	ACAT1	SQLE	CYP39A1	COQ2	CYP17A1	ND2	ASS1	ADPRM	NAT2	DHODH	GOT1L1	SHMT1	KYAT3	BCAT1	SDSL	ALDH7A1	GAMT	UROC1	GOT1L1	DDC	IDO1	GOT1L1	CSAD	GAD1	SELENOI	KYAT1	GLS	GGT6	MGAM2	DOLK	NEU3	GALNT5	ALG14	EOGT	POMT2	CHIT1	HK1	HYAL1	XYLT2	B4GALT1	XYLT2
HK2	ACO2	PGLS	UGT2A1	PMM1	GALT	UGT2A3	ACSF3	HADH	ACAA1	LSS	HSD3B7	COQ6	STS	ND3	ASL	NUDT5	NAT1	UMPS	GOT2	AGXT	KYAT1	IL4I1	BCAT2	AADAT	CKMT1A	AMDHD1	GOT2	AOC3	IDO2	GOT2	GAD1	GAD2	CEPT1	MTR	DGLUCY	GGT1	GAA	DPAGT1	NEU4	GALNT17	ALG1	POFUT1	POMGNT1	HEXA	HK2	SPAM1	B4GALT7	B4GALT2	B4GALT7
HKDC1	ACO1	H6PD	UGT2A3	GMPPB	GALE	UGT2B17	MCAT	HADHA	ACAA2	CYP51A1	CH25H	COQ3	SULT2B1	ND4	ARG2	PGM1	CYP2A6	CMPK1	IL4I1	GRHPR	CBS	BCKDHA	BCAT1	DHTKD1	CKMT2	FTCD	TAT	AOC2	AFMID	TAT	GAD2	GADL1	PCYT1B	CTH	DDO	GGT5	GANC	ALG5	NEU2	GALNT11	ALG2	POFUT2	B4GALT1	HEXB	HKDC1	HYAL4	B3GALT6	B4GALT3	B3GALT6
GCK	IDH1	PGD	UGT2B17	GMPPA	UGP2	UGT2B11	FASN	ECHS1	HADHB	TM7SF2	CYP7B1	COQ5	CYP21A2	ND4L	ARG1	PGM2	CYP2A7	CMPK2	DDO	GLYCTK	CBS	BCKDHB		DLST	CKB	HDC	IL4I1	MAOB	KMO	IL4I1	CNDP1	CSAD	PCYT1A	SCLY	SRR	GGCT	SI	ALG13	GLB1	GALNT12	ALG11	MFNG	B4GALT2	NAGK	GCK	HYAL3	B3GAT3	B3GNT2	B3GAT3
GPI	IDH2	RPE	UGT2B11	GMDS	PGM1	UGT2B28	OXSM	MECR	HADH	LBR	CYP7A1	COQ7	HSD3B1	ND5	NOS1	PRPS1L1	XDH	NME6	ASRGL1	PGAM1	BHMT	DBT		DLD	CKMT1B	AOC1	HPD	MAOA	KYNU	PAH	CARNS1	ADO	CHPT1	TXNRD1	DAO	CHAC1	UGP2	ALG14	HEXA	GALNT13	ALG3	LFNG	B4GALT3	AMDHD2		GUSB	CSGALNACT1	CHST6	EXTL2
PFKM	IDH3B	RPEL1	UGT2B28	GFUS	PGM2	UGT1A6	CBR4	PPT1	HADHA	MSMO1	CYP27A1	NQO1	HSD3B2	ND6	NOS2	PRPS2		NME7	ASNS	PGAM2	BHMT2	DLD		GCDH	CKM	ALDH2	HGD	ALDH3B1	HAAO		CNDP2	FMO1		TXNRD3		CHAC2	ENPP1	DPM1	HEXB	GALNT14	ALG9	RFNG	ST3GAL3	GNPDA1		IDS	CSGALNACT2	B4GALT4	EXTL3
PFKP	IDH3G	TKT	UGT1A6	FPGT	HK3	UGT1A4	HSD17B8	PPT2	EHHADH	NSDHL	CYP8B1	GGCX	SRD5A1	NDUFS1	NOS3	PRPS1		NME2	NIT2	PGAM4	MTR	ACADS		HADHA	AZIN2	ALDH3A2	GSTZ1	ALDH3B2	ACMSD		ABAT	FMO2		TXNRD2		OPLAH	ENPP3	DPM2	HEXD	GALNT16	ALG12	B4GALT1	B3GAT1	GNPDA2		IDUA	CHSY3	B3GNT7	EXTL1
PFKL	IDH3A	TKTL2	UGT1A4	FCSK	HK1	UGT1A1	HTD2	ELOVL1	ECHS1	HSD17B7	AKR1D1	VKORC1	SRD5A2	NDUFS2	GLS2	PPAT		NME4	GPT2	BPGM	MAT2B	ACADM		EHHADH	ODC1	ALDH1B1	FAH	ALDH3A1	ALDH8A1		SMOX	FMO5		INMT		GCLC	GBA3	DPM3	MAN2C1	GALNT15	STT3A	B4GALT2	B3GAT2	HK3		ARSB	CHSY1	CHST1	EXT1
FBP1	OGDHL	TKTL1	UGT1A1	ENOSF1	HK2	UGT1A3	MECR	ELOVL2	ACOX3	EBP	AKR1C4	VKORC1L1	SRD5A3	NDUFS3	GLS	GART		NME1	GPT	PHGDH	MAT1A	IVD		ECHS1	SRM	ALDH7A1	TYR	GOT1	DHTKD1		AOC3	FMO3		PAPSS2		GCLM	GYS2	ALG1	MAN2B1	GALNT18	STT3B	B4GALT3	CHST10	HK1		HPSE	CHPF	ST3GAL3	EXT2
FBP2	OGDH	TALDO1	UGT1A3	HK3	HKDC1	UGT2B10	OLAH	ELOVL3	ACOX1	DHCR24	SLC27A5	HPD	AKR1C2	NDUFS4	GLUL	PFAS		NME3	AGXT	PSAT1	MAT2A	ACADSB		HADH	SMS	ALDH9A1	TH	GOT1L1	DLST		AOC2	FMO4		PAPSS1		GSS	GYS1	ALG2	MAN2B2	GALNTL5	RPN1	ST6GAL1	FUT9	HK2		HPSE2	CHPF2	CHST2	NDST1
ALDOC	DLST	RPIA	UGT2B10	HK1	GCK	UGT1A9	ACSL6	ELOVL4	ACADS	SC5D	AMACR		AKR1C3	NDUFS5	CAD	PAICS		NME1-NME2	AGXT2	PSPH	AMD1	ACAD8		ACAT2	AMD1	ASPA	DCT	GOT2	DLD		ALDH2	GGT7		SEPHS2		LAP3	GYG1	ALG11	MANBA	GALNT10	RPN2	ST6GAL2	FUT4	HKDC1		SGSH	DSE	CHST4	NDST2
ALDOA	DLD	SHPK	UGT1A9	HK2	G6PC1	UGT2B7	ACSL4	ELOVL5	ACADM	DHCR7	ACOX2		CYP11B1	NDUFS6	CPS1	ADSL		AK9	ASS1	GCAT	SRM	HADHA		ACAT1	AOC1	HNMT	TYRP1	TAT	GCDH		ALDH3A2	GGT6		SEPHS1		ANPEP	GYG2	ALG3	ENGASE	GALNT2	DAD1	ST3GAL3	MGAT5B	GFPT2		HGSNAT	DSEL	ST3GAL1	NDST3
ALDOB	SUCLG1	DERA	UGT2B7	HKDC1	G6PC2	UGT1A10	ACSL1	ELOVL6	ACADL	LIPA	HSD17B4		CYP11B2	NDUFS7	GLUD2	ATIC		ENTPD3	ASL	ALAS1	SMS	EHHADH		HYKK	SMOX	MAOB	DDC	IL4I1	HADHA		ALDH1B1	GGT1		PSTK		GSTA5	GBE1	ALG9	FUCA1	GALNT3	DDOST	B3GLCT	POMGNT2	GFPT1		NAGLU	CHST11	ST3GAL2	NDST4
TPI1	SUCLG2	RBKS	UGT1A10	PFKM	G6PC3	UGT1A8	ACSL5	ELOVL7	ACADSB	CEL	SCP2		AKR1D1	NDUFS8	GLUD1	APRT		ENTPD8	ADSS1	ALAS2	MTAP	ECHS1		PHYKPL	ALDH2	MAOA	DBH	HPD	EHHADH		ALDH7A1	GGT5		SEPSECS		GSTA2	PYGL	ALG12	FUCA2	GALNT1	MAGT1	POGLUT1	B3GALNT2	GNPNAT1		GALNS	CHST12		GLCE
GAPDH	SUCLA2	PGM1	UGT1A8	PFKP	GLB1	UGT1A5	ACSL3	HSD17B12	ACADVL	SOAT2	ACOT8		AKR1C4	NDUFV1	GOT1	NT5C2		ENTPD1	ADSS2	MAOB	LACC1	HADH		PIPOX	ALDH3A2	ALDH3B1	PNMT	MIF	ECHS1		ALDH9A1	BAAT		MARS1		GSTA4	PYGM	ALG6	AGA	GALNT6	TUSC3	GXYLT1	POMK	PGM3		GLB1	CHST13		HS2ST1
GAPDHS	SDHA	PGM2	UGT1A5	PFKL	LCT	UGT2B15	ACSBG1	HACD2	GCDH	SOAT1	BAAT		HSD11B1	NDUFV2	GOT1L1	NT5C1A		CANT1	ADSL	MAOA	MRI1	HSD17B10		CAMKMT	ALDH1B1	ALDH3B2	COMT		HADH		ALDH3B1			MARS2		GSTO2	PYGB	ALG8	GBA1	GALNT4	OSTC	GXYLT2	CRPPA	GALK2		GNS	CHST3		HS6ST1
PGK2	SDHB	PRPS1L1	UGT2B15	FBP1	LALBA	UGT1A7	ACSBG2	HACD1	ACSL6	CYP2R1			HSD11B1L	NDUFV3	GOT2	NT5C1B		ENTPD4	NAT8L	AOC3	APIP	ACAA1		KMT2A	ALDH7A1	ALDH3A1	LRTOMT		ACAT2		ALDH3B2					GSTM4	AGL	ALG10	GBA2	GALNT9	TMEM258	XXYLT1	FKTN	UAP1		HEXA	CHST7		HS6ST2
PGK1	SDHC	PRPS2	UGT1A7	FBP2	B4GALT1	UGT2B4		HACD4	ACSL4	CYP27B1			HSD11B2	NDUFA1	GPT2	NT5C		ENTPD5	RIMKLB	AOC2	ENOPH1	ACAA2		KMT2D	ALDH9A1	CARNS1	MAOB		ACAT1		ALDH3A1					GSTT2	AMY1C	ALG10B		GALNT7	MAN1B1	COLGALT1	FKRP	UAP1L1		HEXB	CHST15		HS6ST3
PGAM1	SDHD	PRPS1	UGT2B4	PFKFB1	B4GALT2	UGT2A2		HACD3	ACSL1	CYP24A1			AKR1C1	NDUFA2	GPT	NT5M		ENTPD6	RIMKLA	GLDC	ADI1	HADHB		KMT2C	CNDP1	CARNMT1	MAOA		KYAT3		DPYD					GSTT1	AMY2A	STT3A		GALNT8	MAN1A2	COLGALT2	RXYLT1	GNE			UST		HS3ST1
PGAM2	FH	RGN	UGT2A2	PFKFB2	GLA	GUSB		TECR	ACSL5				CYP7B1	NDUFA3	NAGS	NT5C1B-RDH14		ENPP1	FOLH1	AMT	TAT	PCCA		KMT2B	CNDP2	CNDP2	AOC3		KYAT1		DPYS					GSTM3	AMY1A	STT3B		POC1B-GALNT4	MAN1C1	PLOD3	B4GAT1	RENBP			CHST14		HS3ST2
PGAM4	MDH1	IDNK	UGDH	PFKFB3	AKR1B1	KL		ACOT4	ACSL3				SULT1E1	NDUFA4	ACY1	NT5DC4		ENPP3	ASPA	DLD	IL4I1	PCCB		KMT2E	CARNS1	CNDP1	AOC2		AADAT		UPB1					MGST1	AMY2B	RPN1		C1GALT1	MAN1A1	POMT1	LARGE1	NANS					HS3ST3B1
ENO3	MDH2	GLYCTK	UGP2	PFKFB4	AKR1B10	MIOX		ACOT2	ACSBG1				HSD17B1	NDUFA4L2	ABHD14A-ACY1	NT5E		ASMTL	GAD1	GCSH	GNMT	MCEE		SETD1B	SAT2		ALDH3B1		TPH2		HIBCH					MGST3	AMY1B	RPN2		C1GALT1C1	MGAT1	POMT2	LARGE2	NANP					HS3ST3A1
ENO2	PC	ALDOC	AKR1A1	TIGAR	AKR1B15	AKR1A1		ACOT1	ACSBG2				HSD17B2	NDUFA5		PNP		NUDT2	GAD2	DAO	DNMT1	MMUT		SETD1A	SAT1		ALDH3B2		TPH1		HADHA					GSTM1	TREH	DAD1		C1GALT1C1L	MAN2A1	GALNTL6		NPL					HS3ST5
ENO1	PCK1	ALDOA	CRYL1	KHK	PFKM	RGN		ACOT7	CPT1A				HSD17B6	NDUFA6		LACC1		CTPS1	ABAT	AGXT2	DNMT3A	HIBCH		SETD7	MAOB		ALDH3A1		DDC		EHHADH					GSTM5	PGM1	DDOST		GCNT1	MAN2A2	GALNT5		CMAS
ENO4	PCK2	ALDOB	RPE	SORD	PFKP	ALDH2		THEM4	CPT1B				HSD17B7	NDUFA7		HPRT1		CTPS2	ALDH5A1	GATM	DNMT3B	HIBADH		PRDM9	MAOA		ADH1A		MAOB		ECHS1					MGST2	PGM2	MAGT1		GCNT3	MGAT2	GALNT17		CYB5R1
PKM	PDHA2	FBP1	RPEL1	AKR1B1	PFKL	ALDH3A2		THEM5	CPT1C				HSD17B8	NDUFA8		IMPDH1		UCK1	GLUD2	GAMT	AHCYL2	ALDH6A1		PRDM7	AGMAT		ADH1B		MAOA		ACADS					GSTA1	HK3	TUSC3		GCNT4	HEXA	GALNT11		CYB5R3
PKLR	PDHA1	FBP2	XYLB	AKR1B10	MGAM	ALDH1B1			CPT2				HSD17B12	NDUFA9		IMPDH2		UCK2	GLUD1	CHDH	AHCYL1	ALDH2		ASH1L	NOS1		ADH1C		ALDH2		ACOX3					GSTM2	HK1	OSTC		ST3GAL1	HEXB	GALNT12		CYB5R2
PDHA2	PDHB	PFKM	AKR1B1	AKR1B15	MGAM2	ALDH7A1			ECI1				DHRS11	NDUFA10		NME6		UCKL1	ALDH4A1	ALDH7A1	AHCY	ALDH3A2		SMYD2	NOS2		ADH7		ALDH3A2		ACOX1					GSTA3	HK2	TMEM258		ST3GAL2	FUT8	GALNT13		CYB5RL
PDHA1	DLAT	PFKP	AKR1B10	ALDOC	GAA	ALDH9A1			ECI2				CYP1A1	NDUFAB1		NME7		NT5C2	GLUL	BHMT	BCAT2	ALDH1B1		SMYD3	NOS3		ADH4		ALDH1B1		MLYCD					GSTO1	HKDC1	DOLPP1		ST6GALNAC1	HEXD	GALNT14		CYB5R4
PDHB		PFKL	AKR1B15	ALDOA	GANC				CYP2U1				CYP1A2	NDUFA11		NME2		NT5C1A	CAD	DMGDH	BCAT1	ALDH7A1		SMYD1	ARG2		ADH5		ALDH7A1		ALDH6A1					GSTT2B	GCK	MOGS		ST6GALNAC2	MGAT4C	GALNT16		RIPPLY2-CYB5R4
DLAT			DCXR	ALDOB	SI				ADH1A				CYP3A5	NDUFA12		NME4		NT5C1B	GLS2	PIPOX	AGXT2	ALDH9A1		SUV39H1	ARG1		ADH6		ALDH9A1							GSTT4	G6PC1	GANAB		ST6GALNAC3	MGAT4A	GALNT15		UXS1
DLD			SORD	TPI1					ADH1B				CYP3A7	NDUFA13		NME1		NT5C	GLS	SARDH	GCLC	AOX1		SUV39H2	OAT		TPO		AOX1							GSTP1	G6PC2	MAN1B1		ST6GALNAC4	MGAT4B	GALNT18		GCK
LDHAL6A			DHDH	TKFC					ADH1C				CYP3A7-CYP3A51P	NDUFB1		NME3		NT5M	CPS1	GNMT	GCLM	ACSF3		EHMT2	PYCR3		AOX1		ASMT							GSTK1	G6PC3	MAN1A2		B3GNT3	MGAT4D	GALNTL5		PGM1
LDHAL6B			FGGY						ADH7				CYP2E1	NDUFB2		NME1-NME2		NT5C1B-RDH14	GFPT2	CBS	GSS	ABAT		EHMT1	PYCR2		FAHD1		AANAT							HPGDS	PGM2L1	MAN1C1		B3GNT6	B4GALT1	GALNT10		PGM2
LDHA			CRPPA						ADH4				CYP3A4	NDUFB3		AK9		NT5DC4	GFPT1	CBS	CDO1	AGXT2		SETDB1	PYCR1		MIF		CYP1A1							LANCL1	GPI	MAN1A1		B4GALT5	B4GALT2	GALNT2		UGP2
LDHB									ADH5				CYP1B1	NDUFB4		ENTPD3		NT5E	PPAT	CTH	GOT1	MCCC1		SETDB2	PRODH				CYP1A2							NAT8		MGAT1			B4GALT3	GALNT3		UGDH
LDHC									ADH6				CYP19A1	NDUFB5		ENTPD8		UPP2		SDS	GOT1L1	MCCC2		PRDM2	ALDH4A1				CYP1B1							GSR		MAN2A1			ST3GAL3	GALNT1		GALK1
ADH1A									ALDH2				CYP7A1	NDUFB6		ENTPD1		UPP1		SDSL	GOT2	AUH		EZH1	ALDH18A1				INMT							IDH1		MAN2A2			B4GALNT3	GALNT6		GALT
ADH1B									ALDH3A2				HSD17B11	NDUFB7		CANT1		NT5C3A		SRR	MPST	HMGCL		EZH2	LAP3				IL4I1							IDH2		MGAT2			B4GALNT4	GALNT4		GALE
ADH1C									ALDH1B1				UGT2A1	NDUFB8		ENTPD4		NT5C3B			TST	HMGCLL1		SETMAR	P4HA2				AOC1							PGD		FUT8			CHST8	GALNT9		GPI
ADH7									ALDH7A1				UGT2A3	NDUFB9		ENTPD5		CDA			LDHAL6A	OXCT1		NSD1	P4HA3				CAT							G6PD		B4GALT1			CHST9	GALNT7		MPI
ADH4									ALDH9A1				UGT2B17	NDUFB10		ENTPD6		RRM1			LDHAL6B	OXCT2		NSD2	P4HA1											TXNDC12		B4GALT2				GALNT8		PMM2
ADH5													UGT2B11	NDUFB11		NUDT16		RRM2B			LDHA	AACS		NSD3	PRODH2											GPX4		B4GALT3				POC1B-GALNT4		PMM1
ADH6													UGT2B28	NDUFC1		ITPA		RRM2			LDHB	ACAT2		SETD2	GOT1											GPX6		ST6GAL1				C1GALT1		GMPPB
AKR1A1													UGT1A6	NDUFC2		XDH		DCTPP1			LDHC	ACAT1		DOT1L	GOT1L1											GPX7		ST6GAL2				C1GALT1C1		GMPPA
ALDH2													UGT1A4	NDUFC2-KCTD14		NUDT2		HDDC2			MDH1	HMGCS1		KMT5A	GOT2											GPX2		MGAT3				C1GALT1C1L		GMDS
ALDH3A2													UGT1A1	SDHA		GMPS		DCK			MDH2	HMGCS2		PRDM6	HOGA1											GPX3		MGAT4A						GFUS
ALDH1B1													UGT1A3	SDHB		GMPR		DCTD			SDS			KMT5C	DAO											GPX1		MGAT4B						FCSK
ALDH7A1													UGT2B10	SDHC		GMPR2		DTYMK			SDSL			KMT5B	L3HYPDH											GPX5		MGAT4D						FPGT
ALDH9A1													UGT1A9	SDHD		GDA		DUT			PHGDH			MECOM												GPX8		MGAT5
ALDH3B1													UGT2B7	UQCRFS1		GUK1		TYMP			PSAT1			PRDM16												PRDX6		MGAT5B
ALDH3B2													UGT1A10	CYTB		RRM1		TK2						TMLHE												ODC1		MGAT4C
ALDH3A1													UGT1A8	CYC1		RRM2B		TK1						ALDH2												SRM
ACSS1													UGT1A5	UQCRC1		RRM2		TYMS						ALDH3A2												SMS
ACSS2													UGT2B15	UQCRC2		HDDC2		DPYD						ALDH1B1												RRM1
GALM													UGT1A7	UQCRH		DGUOK		DPYS						ALDH9A1												RRM2B
PGM1													UGT2B4	UQCRHL		DCK		UPB1						BBOX1												RRM2
PGM2													UGT2A2	UQCRB		HDDC3								PLOD1
G6PC1													COMT	UQCRQ		PRUNE1								PLOD2
G6PC2													LRTOMT	UQCR10		ADCY1								PLOD3
G6PC3													HSD17B3	UQCR11		ADCY2								COLGALT1
ADPGK														COX10		ADCY3								COLGALT2
BPGM														COX3		ADCY4
MINPP1														COX1		ADCY5
PCK1														COX2		ADCY6
PCK2														COX4I2		ADCY7
														COX4I1		ADCY8
														COX5A		ADCY9
														COX5B		ADCY10
														COX6A1		GUCY1A2
														COX6A2		GUCY1A1
														COX6B1		GUCY1B1
														COX6B2		GUCY2C
														COX6C		GUCY2D
														COX7A1		GUCY2F
														COX7A2		NPR1
														COX7A2L		NPR2
														COX7B		PDE1A
														COX7B2		PDE1B
														COX7C		PDE1C
														COX8C		PDE2A
														COX8A		PDE3A
														COX11		PDE3B
														COX15		PDE5A
														COX17		PDE6A
														CYCS		PDE6B
														ATP5F1A		PDE6C
														ATP5F1B		PDE6D
														ATP5F1C		PDE6G
														ATP5F1D		PDE6H
														ATP5F1E		PDE9A
														ATP5PO		PDE10A
														ATP6		PDE11A
														ATP5PB		ADSS1
														ATP5MC1		ADSS2
														ATP5MC2		AMPD2
														ATP5MC3		AMPD3
														ATP5PD		AMPD1
														ATP5ME		ADK
														ATP5MG		ADA
														ATP5MGL		ADA2
														ATP5PF		AK7
														ATP8		AK4
														ATP6V1A		AK5
														ATP6V1B1		AK2
														ATP6V1B2		AK1
														ATP6V1C2		AK8
														ATP6V1C1		AK6
														ATP6V1D		AK3
														ATP6V1E2		ENTPD2
														ATP6V1E1		NTPCR
														ATP6V1F		ENPP1
														ATP6V1FP2		ENPP3
														ATP6V1G1		PDE4A
														ATP6V1G3		PDE4B
														ATP6V1G2		PDE4C
														ATP6V1H		PDE4D
														TCIRG1		PDE7A
														ATP6V0A2		PDE7B
														ATP6V0A4		PDE8B
														ATP6V0A1		PDE8A
														ATP6V0C		FHIT
														ATP6V0B		ENPP4
														ATP6V0D1		PAPSS2
														ATP6V0D2		PAPSS1
														ATP6V0E1		URAD
														ATP6V0E2		ALLC
														ATP6AP1
														ATP4A
														ATP4B
														ATP12A
														PPA2
														PPA1
														LHPP
[truncated: 34 more columns]

## Sheet: Table S2
Table S2. GSVA of TCGA+GTEx cohort
	logFC	AveExpr	t	P.Value	adj.P.Val	B
path:hsa00510	0.409969	-0.00283743	17.4762	9.1843e-54	7.71482e-52	111.43
path:hsa00062	0.428452	-0.0153789	16.8622	7.18666e-51	3.0184e-49	104.792
path:hsa00512	0.404027	0.0180155	16.6883	4.68607e-50	1.3121e-48	102.925
path:hsa00730	0.472826	-0.00435973	16.6042	1.15887e-49	2.43363e-48	102.023
path:hsa00071	-0.381862	-0.028648	-16.4233	8.07935e-49	1.35733e-47	100.088
path:hsa00190	0.585626	-0.00510737	16.0299	5.39745e-47	7.55642e-46	95.9036
path:hsa00760	-0.311842	-0.023891	-15.9314	1.53836e-46	1.84604e-45	94.8605
path:hsa00480	0.34597	-0.00281332	15.337	8.15406e-44	8.56176e-43	88.6142
path:hsa00020	0.531132	-0.00167947	15.208	3.14714e-43	2.93733e-42	87.2696
path:hsa00564	-0.196457	-0.018409	-15.0648	1.40251e-42	1.17811e-41	85.7819
path:hsa00515	-0.414389	-0.0365404	-14.7786	2.73869e-41	2.09137e-40	82.8237
path:hsa00592	-0.313698	-0.0047842	-14.302	3.6679e-39	2.56753e-38	77.9498
path:hsa00982	-0.258057	0.0232212	-13.0729	8.13422e-34	5.25596e-33	65.7057
path:hsa00533	0.381671	-0.00603241	13.0116	1.48243e-33	8.89461e-33	65.1089
path:hsa00430	-0.298214	-0.00890822	-12.2843	1.65278e-30	9.25556e-30	58.1352
path:hsa00740	0.402013	-0.0150159	11.847	1.01433e-28	5.32522e-28	54.0456
path:hsa00532	-0.395122	-0.0228445	-11.6847	4.58074e-28	2.26343e-27	52.5484
path:hsa00120	-0.300099	-0.000508209	-11.6384	7.02361e-28	3.27768e-27	52.1241
path:hsa00770	-0.251506	-0.0240229	-11.4038	6.0495e-27	2.67452e-26	49.9864
path:hsa00830	-0.191412	0.0492632	-11.1926	4.1135e-26	1.72767e-25	48.0839
path:hsa00290	0.459949	-0.00254188	11.1843	4.43526e-26	1.7741e-25	48.0091
path:hsa00601	0.241179	-0.00171834	11.0878	1.05646e-25	4.03376e-25	47.1479
path:hsa00591	-0.236194	0.0116779	-10.9521	3.55729e-25	1.29918e-24	45.9434
path:hsa00410	-0.227991	-0.023663	-10.944	3.82246e-25	1.33786e-24	45.8721
path:hsa00562	-0.215932	-0.017318	-10.831	1.04239e-24	3.50242e-24	44.8769
path:hsa00970	0.334347	-0.0212274	10.5532	1.19585e-23	3.86351e-23	42.4574
path:hsa00350	-0.205461	-0.0126711	-10.4302	3.47715e-23	1.08178e-22	41.3992
path:hsa00440	-0.401951	-0.0313498	-10.3631	6.20877e-23	1.86263e-22	40.8246
path:hsa00310	-0.193029	-0.0282017	-10.3451	7.24586e-23	2.0988e-22	40.6715
path:hsa00450	-0.248803	-0.0307396	-9.49329	9.07338e-20	2.54055e-19	33.6076
path:hsa00750	0.334148	0.00881854	9.3952	2.0095e-19	5.44509e-19	32.8208
path:hsa00900	0.288873	-0.00472122	9.34978	2.89844e-19	7.6084e-19	32.4585
path:hsa00040	0.217066	0.0804279	9.28798	4.76151e-19	1.21202e-18	31.9675
path:hsa00565	-0.163912	-0.0133945	-9.20618	9.15376e-19	2.26152e-18	31.3211
path:hsa00400	0.303882	0.0322888	8.7165	4.2089e-17	1.01014e-16	27.5377
path:hsa00534	-0.233552	-0.017959	-8.68383	5.40529e-17	1.26123e-16	27.2907
path:hsa00010	0.185193	-0.0130162	8.66372	6.30306e-17	1.43097e-16	27.1389
path:hsa00980	-0.16674	0.023585	-8.60227	1.00631e-16	2.22447e-16	26.677
path:hsa00140	-0.153228	0.0593533	-8.44409	3.31924e-16	7.14914e-16	25.4989
path:hsa00780	0.404661	-0.0183911	8.42819	3.73898e-16	7.85187e-16	25.3814
path:hsa00600	0.174887	-0.0108613	8.27841	1.13864e-15	2.33282e-15	24.2828
path:hsa00785	0.26039	-0.0169322	8.10101	4.1781e-15	8.3562e-15	23.0009
path:hsa00524	0.312176	-0.0154758	7.87742	2.08739e-14	4.07769e-14	21.4157
path:hsa00051	0.203227	-0.0213234	7.79482	3.7497e-14	7.15851e-14	20.8389
path:hsa00670	0.21017	-0.0175046	7.757	4.8954e-14	9.13808e-14	20.5764
path:hsa00340	-0.19863	-0.0235754	-7.61299	1.33921e-13	2.44551e-13	19.5859
path:hsa00250	0.148498	0.0105676	7.33408	9.02496e-13	1.61297e-12	17.7097
path:hsa00790	0.181496	-0.0116306	7.21174	2.04818e-12	3.58432e-12	16.9045
path:hsa00052	0.167134	0.00530185	6.9816	9.29475e-12	1.59339e-11	15.4198
path:hsa00860	0.154033	0.0614765	6.93249	1.27716e-11	2.14562e-11	15.1081
path:hsa00650	-0.177472	0.0157447	-6.82677	2.51604e-11	4.14407e-11	14.4432
path:hsa00563	0.16764	-0.0128023	6.41674	3.22589e-10	5.21105e-10	11.9456
path:hsa00280	-0.188473	-0.0295622	-6.38896	3.81699e-10	6.04957e-10	11.7811
path:hsa00514	0.129833	-0.00702943	6.20876	1.12072e-09	1.74334e-09	10.7289
path:hsa00561	-0.0939379	0.00409522	-5.8927	6.97538e-09	1.06533e-08	8.94594
path:hsa00270	0.121654	-0.0338236	5.74567	1.58989e-08	2.38484e-08	8.14412
path:hsa00513	0.133696	-0.0174682	5.55141	4.59883e-08	6.77722e-08	7.11203
path:hsa00380	-0.108528	-0.0241932	-5.02146	7.13835e-07	1.03383e-06	4.45755
path:hsa00240	0.0898093	-0.0306677	4.54589	6.86426e-06	9.77284e-06	2.28111
path:hsa00511	-0.118147	0.00168246	-3.75616	0.00019278	0.000269892	-0.888706
path:hsa00531	-0.105785	-0.0132978	-3.37799	0.000786964	0.00108369	-2.20484
path:hsa00360	0.0849947	-0.00431597	3.35602	0.000850708	0.00115257	-2.27721
path:hsa00100	0.105023	-0.0271082	3.16108	0.00166689	0.00222252	-2.89954
path:hsa00500	-0.0719572	-0.00521417	-3.15272	0.00171439	0.00225013	-2.92542
path:hsa00620	-0.077715	-0.0224179	-3.01608	0.00269056	0.00347703	-3.33923
path:hsa00030	0.0687032	-0.0171172	2.77477	0.00573011	0.00721521	-4.02673
path:hsa00603	0.0848781	-0.0130877	2.77334	0.00575499	0.00721521	-4.03065
path:hsa00640	-0.0714639	-0.0324749	-2.66192	0.00801882	0.0099056	-4.32918
path:hsa00220	0.0536395	-0.0030007	2.33042	0.0201798	0.0245667	-5.14688
path:hsa00590	0.0399969	0.00954175	2.16514	0.0308476	0.0370171	-5.51485
path:hsa00920	-0.0757147	-0.0245737	-1.96487	0.0499811	0.0591325	-5.92512
path:hsa00053	-0.0424244	0.0939551	-1.79937	0.0725613	0.0846548	-6.23458
path:hsa00130	0.0553312	-0.0307919	1.60953	0.10813	0.124424	-6.55644
path:hsa00630	0.0423524	-0.0290431	1.49918	0.134455	0.152625	-6.72721
path:hsa00061	-0.0313057	-0.0195773	-1.21627	0.224456	0.251391	-7.1101
path:hsa00330	-0.0220848	-0.00845443	-1.07545	0.282691	0.312448	-7.27112
path:hsa00983	0.0204361	0.0196255	1.05055	0.293971	0.320695	-7.29754
path:hsa00604	-0.0315975	-0.00913408	-1.03604	0.300683	0.323813	-7.31265
path:hsa00260	-0.0220213	-0.0446409	-1.02613	0.305325	0.32465	-7.32285
path:hsa00520	-0.0189836	-0.0241478	-0.726512	0.467864	0.491257	-7.58513
path:hsa00470	-0.0257311	0.0129588	-0.671717	0.502073	0.520668	-7.62342
path:hsa00230	-0.00893264	-0.014242	-0.651168	0.515236	0.527803	-7.63701
path:hsa00232	0.0154019	-0.000956767	0.411543	0.68085	0.689053	-7.76432
path:hsa00910	0.00418224	-0.011092	0.167549	0.867006	0.867006	-7.83499

## Sheet: Table S3
Table S3. GSVA of GSE26712 cohort
	logFC	AveExpr	t	P.Value	adj.P.Val	B
path:hsa00564	0.253712	0.00373119	6.77046	1.39226e-10	1.1695e-08	13.6121
path:hsa00770	-0.373136	-0.0103447	-5.95012	1.18019e-08	4.95679e-07	9.30443
path:hsa00340	-0.370628	-0.00967944	-5.17155	5.61215e-07	1.5714e-05	5.58078
path:hsa00533	0.437591	-0.0118969	4.96096	1.49492e-06	3.13933e-05	4.64113
path:hsa00071	-0.348959	-0.00929252	-4.8255	2.76455e-06	4.64445e-05	4.05279
path:hsa00562	-0.266327	-0.00244928	-4.77715	3.43274e-06	4.80583e-05	3.8459
path:hsa00450	-0.388114	-0.00571247	-4.57565	8.31824e-06	9.98189e-05	3.0016
path:hsa00561	0.20596	0.0058367	4.37219	1.97587e-05	0.000195964	2.1791
path:hsa00524	0.52229	0.00278538	4.35765	2.09962e-05	0.000195964	2.12146
path:hsa00061	-0.305495	-0.00315542	-4.11765	5.59552e-05	0.000470023	1.19374
path:hsa00410	-0.226148	-0.00486487	-4.05678	7.12749e-05	0.000544281	0.96544
path:hsa00760	-0.21969	-0.0129601	-3.86246	0.000151524	0.00106067	0.256049
path:hsa00053	-0.319227	-0.00297437	-3.84047	0.000164732	0.00106442	0.177655
path:hsa00380	-0.218754	-0.00174712	-3.70915	0.000269307	0.00161584	-0.282449
path:hsa00220	0.22955	0.0154316	3.5681	0.000449996	0.00251998	-0.761105
path:hsa00920	-0.369288	0.00937563	-3.51388	0.00054595	0.00286624	-0.940763
path:hsa00480	0.251355	0.0141552	3.46362	0.000651759	0.00322046	-1.10513
path:hsa00830	-0.296068	0.00108856	-3.38578	0.000854181	0.00398618	-1.35553
path:hsa00290	0.489944	-0.0124566	3.26087	0.00130549	0.00577164	-1.74676
path:hsa00620	-0.279087	0.00662633	-3.2083	0.00155494	0.00622088	-1.90746
path:hsa00563	-0.268518	0.004716	-3.20824	0.00155522	0.00622088	-1.90763
path:hsa00120	-0.227148	-0.0134717	-2.78728	0.00582701	0.0222486	-3.10852
path:hsa00350	-0.182699	0.00443529	-2.7327	0.00684385	0.0249949	-3.25286
path:hsa00510	0.206445	0.00450603	2.63133	0.00916733	0.0320856	-3.51388
path:hsa00430	-0.273518	0.000595572	-2.50424	0.0130697	0.0435259	-3.82812
path:hsa00051	0.189015	-0.000417106	2.4923	0.0135034	0.0435259	-3.8569
path:hsa00983	0.114141	0.0104423	2.47929	0.0139905	0.0435259	-3.8881
path:hsa00440	0.278157	-0.0118489	2.46244	0.0146445	0.0439336	-3.92829
path:hsa00514	-0.15538	-0.00707863	-2.34402	0.0200574	0.0580974	-4.20344
path:hsa00532	-0.217981	-0.00616581	-2.23609	0.0264496	0.0732132	-4.44302
path:hsa00780	-0.33724	-0.0193218	-2.22762	0.0270192	0.0732132	-4.46137
path:hsa00280	-0.190669	-0.00952986	-2.19452	0.0293486	0.0770401	-4.53244
path:hsa00650	0.154194	-0.0115166	2.12265	0.0350118	0.0830544	-4.68324
path:hsa00640	-0.179256	-0.0122238	-2.11932	0.0352957	0.0830544	-4.69012
path:hsa00052	0.164377	-0.00987829	2.10546	0.0364981	0.0830544	-4.71861
path:hsa00982	-0.158679	-0.0115461	-2.10492	0.036546	0.0830544	-4.71972
path:hsa00500	0.128875	0.00168738	2.10449	0.0365835	0.0830544	-4.72059
path:hsa00750	-0.25011	-0.00833053	-2.0774	0.0390411	0.0845342	-4.77575
path:hsa00513	0.163422	0.0030062	2.0614	0.0405575	0.0845342	-4.80799
path:hsa00190	0.254825	0.0142962	2.04727	0.0419377	0.0845342	-4.83626
path:hsa00330	-0.13072	0.00635323	-2.04579	0.0420851	0.0845342	-4.83922
path:hsa00601	0.164553	-0.0227117	2.04396	0.0422671	0.0845342	-4.84286
path:hsa00785	0.171539	-0.00914957	1.99795	0.0470761	0.0919626	-4.93352
path:hsa00250	0.107854	0.0105446	1.98483	0.0485291	0.0926464	-4.959
path:hsa00260	0.11197	-0.0290733	1.91796	0.0565391	0.10554	-5.08638
path:hsa00565	0.109829	0.00860945	1.89055	0.0601286	0.1098	-5.13738
path:hsa00860	-0.13918	0.00659037	-1.79215	0.0746191	0.131419	-5.31463
path:hsa00590	-0.121037	0.00347718	-1.78919	0.0750966	0.131419	-5.31983
path:hsa00512	-0.132858	0.00571565	-1.77399	0.0775853	0.133003	-5.34634
path:hsa00592	-0.14318	0.00631115	-1.75665	0.0805072	0.135252	-5.37633
path:hsa00511	-0.197437	0.0104015	-1.73321	0.0845976	0.139337	-5.4164
path:hsa00790	0.140168	-0.0125177	1.7151	0.0878748	0.141952	-5.44702
path:hsa00534	0.104333	-0.00718547	1.46466	0.144583	0.22915	-5.83817
path:hsa00730	0.113655	0.00333833	1.43891	0.151736	0.236034	-5.87497
path:hsa00310	0.0687759	-0.00196641	1.3354	0.183261	0.27695	-6.01646
path:hsa00970	0.122621	-0.00296019	1.32447	0.186856	0.27695	-6.03079
path:hsa00900	-0.121088	-0.00660963	-1.31852	0.188835	0.27695	-6.03855
path:hsa00230	-0.05176	0.000869846	-1.31139	0.191227	0.27695	-6.0478
path:hsa00100	-0.118612	0.000751182	-1.29505	0.196795	0.280183	-6.06881
path:hsa00630	-0.107569	0.00543516	-1.24221	0.215613	0.301269	-6.13497
path:hsa00040	-0.10397	-0.0158148	-1.23365	0.218779	0.301269	-6.14543
path:hsa00030	0.0886908	-0.000521021	1.0546	0.292879	0.396804	-6.34791
path:hsa00140	-0.0792139	0.00152522	-1.0372	0.300895	0.401193	-6.36592
path:hsa00470	-0.102566	-0.0120023	-0.940216	0.34824	0.457065	-6.46086
path:hsa00591	-0.0923548	0.00182019	-0.836939	0.403625	0.521607	-6.55181
path:hsa00604	-0.0729598	-0.0118781	-0.787056	0.43218	0.550047	-6.59197
path:hsa00520	-0.0666192	-0.00303688	-0.704615	0.481869	0.604134	-6.65298
path:hsa00670	0.0549086	-0.0138139	0.669399	0.504012	0.622603	-6.677
path:hsa00600	0.0427643	0.0100544	0.634697	0.52635	0.640774	-6.69946
path:hsa00240	0.043832	0.00416165	0.611377	0.541644	0.649973	-6.71389
path:hsa00020	0.060074	0.0131855	0.507352	0.612466	0.724608	-6.77169
path:hsa00515	-0.0357866	-0.0300981	-0.391459	0.695874	0.794118	-6.82346
path:hsa00400	0.0508542	0.0104522	0.390237	0.696776	0.794118	-6.82394
path:hsa00130	-0.03576	-0.0213209	-0.386441	0.699581	0.794118	-6.8254
path:hsa00980	-0.0196679	-0.0116105	-0.326563	0.74434	0.833661	-6.84663
path:hsa00603	0.0263664	-0.0163703	0.297223	0.766604	0.847299	-6.85573
path:hsa00010	0.0161937	0.00554603	0.228614	0.819402	0.893893	-6.87367
path:hsa00270	-0.0120479	-0.0218864	-0.168739	0.866172	0.932801	-6.8855
path:hsa00531	0.00783309	-0.00342625	0.11137	0.911434	0.956754	-6.8935
path:hsa00740	0.0111921	0.00190424	0.10646	0.915324	0.956754	-6.89403
path:hsa00360	-0.00716212	0.00383918	-0.0973011	0.922585	0.956754	-6.89496
path:hsa00062	0.00511908	-0.00351277	0.0496506	0.96045	0.973858	-6.89844
path:hsa00232	-0.00681632	0.0280512	-0.0473712	0.962265	0.973858	-6.89855
path:hsa00910	-0.000178144	0.00103683	-0.00196464	0.998434	0.998434	-6.89967

## Sheet: Table S4
Table S4. GSVA of GSE66957 cohort
	logFC	AveExpr	t	P.Value	adj.P.Val	B
path:hsa00830	-0.337716	-0.0166147	-7.1722	4.33841e-10	2.25043e-08	12.6754
path:hsa00562	0.360094	0.04236	7.12351	5.35816e-10	2.25043e-08	12.4685
path:hsa00591	-0.405059	-0.031474	-6.71645	3.09929e-09	8.67801e-08	10.7496
path:hsa00514	0.408488	0.0435779	6.61224	4.84114e-09	1.01664e-07	10.3133
path:hsa00533	0.535446	0.0690276	6.37493	1.32854e-08	2.23195e-07	9.32641
path:hsa00970	0.516602	0.045879	5.65126	2.704e-07	3.78561e-06	6.38902
path:hsa00510	0.367755	0.0616135	5.0547	2.93891e-06	3.52669e-05	4.07547
path:hsa00563	0.388553	0.0477928	4.77911	8.51779e-06	8.1086e-05	3.04857
path:hsa00760	0.281476	0.043493	4.7526	9.42224e-06	8.1086e-05	2.95138
path:hsa00310	0.269287	0.029881	4.74624	9.65309e-06	8.1086e-05	2.92807
path:hsa00920	0.423067	0.0572686	4.6296	1.49978e-05	0.000114529	2.50418
path:hsa00513	0.335577	0.0527954	4.52208	2.2407e-05	0.000156849	2.11861
path:hsa00410	0.242916	0.022627	4.29169	5.21254e-05	0.00033681	1.31006
path:hsa00290	0.493436	0.00867418	4.0483	0.000123993	0.000743957	0.483886
path:hsa00511	0.324866	0.0410144	3.94831	0.000175596	0.000983336	0.15338
path:hsa00592	-0.243147	-0.020485	-3.91796	0.000194969	0.00102359	0.0541254
path:hsa00785	0.325009	0.0227998	3.86554	0.000233356	0.00115305	-0.11615
path:hsa00531	0.299668	0.0429117	3.72338	0.000377239	0.00176045	-0.570066
path:hsa00450	0.286052	0.0537125	3.70373	0.000402804	0.00178082	-0.631896
path:hsa00230	0.162958	0.0188286	3.60979	0.000549561	0.00225196	-0.924365
path:hsa00515	0.28531	0.0255379	3.60243	0.00056299	0.00225196	-0.947059
path:hsa00240	0.190861	0.0207686	3.5327	0.000706645	0.00261027	-1.16043
path:hsa00280	0.271803	0.0377174	3.52919	0.000714718	0.00261027	-1.17108
path:hsa00980	-0.189434	-0.00325745	-3.50129	0.000782116	0.00269777	-1.25555
path:hsa00740	0.295233	0.0374649	3.49315	0.000802907	0.00269777	-1.28013
path:hsa00730	0.285261	0.0160545	3.42765	0.000990113	0.00319883	-1.47621
path:hsa00440	0.366249	0.0603513	3.38332	0.00113946	0.00354499	-1.6074
path:hsa00140	-0.172394	-0.00388113	-3.35505	0.00124551	0.00373652	-1.69039
path:hsa00630	0.233651	0.0156502	3.30504	0.00145629	0.0042182	-1.83598
path:hsa00564	0.138715	0.0049029	3.27131	0.00161688	0.00452727	-1.93324
path:hsa00640	0.246422	0.0307684	3.26007	0.00167397	0.00453591	-1.96548
path:hsa00604	0.292598	0.0511633	3.18316	0.00211858	0.00549568	-2.1839
path:hsa00250	0.165221	0.00626467	3.17693	0.00215902	0.00549568	-2.2014
path:hsa00061	0.221519	0.0137997	3.00341	0.00362294	0.0089508	-2.67868
path:hsa00220	0.19767	0.0114276	2.98053	0.00387353	0.00929648	-2.74006
path:hsa00670	0.240014	0.0183253	2.95386	0.00418575	0.00976675	-2.81112
path:hsa00600	0.190284	0.0245566	2.89049	0.0050235	0.0114047	-2.97797
path:hsa00051	0.211384	0.0277005	2.84241	0.00575947	0.0127315	-3.10263
path:hsa00190	0.240788	0.0263893	2.80306	0.00643423	0.0136898	-3.2034
path:hsa00512	0.190479	0.0133281	2.79839	0.00651897	0.0136898	-3.21529
path:hsa00780	0.364817	0.0404065	2.7616	0.00722314	0.0147986	-3.30836
path:hsa00603	0.258488	0.0372914	2.70049	0.00854797	0.0170959	-3.46071
path:hsa00750	0.298432	0.0722783	2.57155	0.0120963	0.0234242	-3.77291
path:hsa00430	0.179307	0.0257152	2.56617	0.0122698	0.0234242	-3.78566
path:hsa00532	0.278355	0.05087	2.51388	0.0140778	0.0262786	-3.90843
path:hsa00020	0.237719	0.0225717	2.49171	0.014914	0.0272342	-3.95982
path:hsa00062	0.192319	0.0325408	2.24911	0.0274301	0.049024	-4.49676
path:hsa00400	-0.203712	-0.0351718	-2.13734	0.0358176	0.0626809	-4.728
path:hsa00565	-0.114802	-0.00492713	-2.12022	0.0372825	0.0639129	-4.76251
path:hsa00052	0.15204	0.0225582	2.05735	0.0431161	0.0711624	-4.88709
path:hsa00524	0.212376	0.02939	2.05645	0.0432058	0.0711624	-4.88886
path:hsa00480	0.113157	0.0313194	1.92483	0.0580299	0.0937111	-5.13869
path:hsa00982	-0.118456	0.00459731	-1.91627	0.0591272	0.0937111	-5.15441
path:hsa00590	-0.106806	0.00617923	-1.86153	0.0665731	0.101925	-5.25351
path:hsa00500	0.122856	0.0132042	1.86039	0.0667369	0.101925	-5.25556
path:hsa00330	0.0995248	0.00945732	1.77268	0.080328	0.120492	-5.40877
path:hsa00350	-0.100994	-0.00455132	-1.70576	0.0921753	0.135837	-5.52109
path:hsa00232	-0.196465	-0.0435505	-1.6968	0.0938669	0.135945	-5.53583
path:hsa00534	0.119458	0.0326106	1.53641	0.128631	0.183136	-5.78738
path:hsa00360	0.114522	0.00643086	1.51904	0.132941	0.186118	-5.81322
path:hsa00770	0.0990839	0.0116495	1.47342	0.144807	0.199407	-5.87977
path:hsa00010	0.0827065	0.0138931	1.44629	0.152246	0.206269	-5.91843
path:hsa00030	0.100571	0.0299047	1.43027	0.156777	0.207174	-5.94095
path:hsa00340	0.109998	0.00922468	1.42654	0.157846	0.207174	-5.94616
path:hsa00561	0.0602022	-0.00116591	1.4124	0.161955	0.208598	-5.96579
path:hsa00860	0.0924342	0.0170289	1.4058	0.163898	0.208598	-5.97489
path:hsa00130	0.125187	0.0245658	1.36611	0.175974	0.220624	-6.02875
path:hsa00071	0.0887447	0.0204884	1.27821	0.205103	0.253362	-6.14277
path:hsa00650	-0.0859552	-0.0121861	-1.20153	0.233311	0.28403	-6.23631
path:hsa00120	-0.0868607	0.0150599	-1.14146	0.257297	0.308757	-6.30571
path:hsa00270	0.0640099	-0.0115252	1.09138	0.278586	0.329595	-6.36093
path:hsa00790	-0.0682005	-0.0208339	-1.0526	0.29589	0.345205	-6.40205
path:hsa00520	0.0831161	0.0336405	1.01391	0.313873	0.361169	-6.44163
path:hsa00100	0.0837637	0.00425795	0.962969	0.338646	0.384409	-6.49154
path:hsa00260	0.0503351	-0.0178221	0.891613	0.375442	0.420495	-6.55723
path:hsa00053	-0.0555574	-0.00767392	-0.797595	0.427615	0.472627	-6.63622
path:hsa00040	-0.050767	-3.78275e-05	-0.782464	0.436397	0.476069	-6.64812
path:hsa00470	-0.0710919	-0.00179264	-0.738471	0.462525	0.498103	-6.68146
path:hsa00910	-0.0570704	-0.00504793	-0.72238	0.4723	0.502192	-6.69318
path:hsa00620	-0.0335678	0.00164922	-0.496658	0.620878	0.648465	-6.83064
path:hsa00983	0.0231764	0.00687803	0.490359	0.625306	0.648465	-6.83375
path:hsa00900	0.047664	0.0276205	0.476106	0.635378	0.650875	-6.84064
path:hsa00380	-0.0203229	0.00328823	-0.329461	0.742722	0.751671	-6.89983
path:hsa00601	-0.0184216	0.0133558	-0.297927	0.76658	0.76658	-6.90975

## Sheet: Table S5
Table S5. GSVA of GPL570 cohort
	logFC	AveExpr	t	P.Value	adj.P.Val	B
path:hsa00270	0.351434	-0.0247523	4.99291	8.73414e-07	7.33668e-05	5.31327
path:hsa00430	-0.408682	0.00706173	-4.17012	3.70006e-05	0.00155403	1.78484
path:hsa00982	-0.293852	-0.0081703	-3.89716	0.00011324	0.00317073	0.742573
path:hsa00830	-0.278206	0.00743572	-3.74267	0.000207412	0.00351384	0.181686
path:hsa00062	0.32443	-0.00636512	3.74049	0.000209157	0.00351384	0.173939
path:hsa00970	0.417286	-0.0139282	3.61976	0.000330851	0.00463192	-0.249384
path:hsa00190	0.365648	-0.0063456	3.53146	0.000459044	0.00550853	-0.550707
path:hsa00290	0.541696	-0.00636324	3.39247	0.000758326	0.00755715	-1.01083
path:hsa00340	-0.295159	0.0058924	-3.37398	0.000809694	0.00755715	-1.07074
path:hsa00440	0.417036	-0.0152076	3.30078	0.00104647	0.00879034	-1.3048
path:hsa00020	0.412147	-0.00952854	3.17531	0.00160702	0.0117974	-1.69467
path:hsa00010	0.24479	0.00651269	3.16115	0.00168534	0.0117974	-1.7378
path:hsa00591	-0.288301	0.0112385	-3.10131	0.00205654	0.0132884	-1.91788
path:hsa00260	0.216795	-0.0314188	3.01841	0.00269583	0.016175	-2.16196
path:hsa00524	0.460046	0.0112038	2.94802	0.00337658	0.0189089	-2.36423
path:hsa00790	0.25399	-0.00098311	2.91187	0.00378419	0.019867	-2.46634
path:hsa00470	-0.382533	-0.0127679	-2.89227	0.00402346	0.0198806	-2.52118
path:hsa00250	0.198196	0.00511769	2.79844	0.00537145	0.0222469	-2.77885
path:hsa00900	0.295085	-0.00255659	2.79727	0.0053906	0.0222469	-2.78202
path:hsa00910	-0.286837	0.00152467	-2.78828	0.00553957	0.0222469	-2.80625
path:hsa00120	-0.266688	0.00555684	-2.77432	0.00577848	0.0222469	-2.84377
path:hsa00590	-0.191629	0.00578846	-2.77157	0.00582657	0.0222469	-2.85113
path:hsa00510	0.232325	0.000128703	2.66092	0.00809135	0.029551	-3.14169
path:hsa00760	-0.181746	-0.00882826	-2.64217	0.00854537	0.0299088	-3.18979
path:hsa00604	-0.273273	0.00573366	-2.60275	0.00957519	0.0311336	-3.28986
path:hsa00310	0.171191	-0.00577607	2.60052	0.00963659	0.0311336	-3.29547
path:hsa00140	-0.18271	0.00924321	-2.53175	0.0117132	0.0357826	-3.46641
path:hsa00785	0.299678	-0.0144383	2.51339	0.012331	0.0357826	-3.51128
path:hsa00670	0.26357	-0.00646643	2.51274	0.0123535	0.0357826	-3.51287
path:hsa00350	-0.171639	0.0130771	-2.48297	0.0134186	0.0366032	-3.58495
path:hsa00592	-0.222211	0.00675385	-2.47842	0.0135886	0.0366032	-3.5959
path:hsa00400	0.363643	-2.13614e-05	2.45744	0.0143963	0.0366032	-3.6461
path:hsa00561	0.149037	0.000598918	2.44914	0.0147274	0.0366032	-3.66585
path:hsa00650	0.20978	-0.000766531	2.43876	0.0151509	0.0366032	-3.69045
path:hsa00600	-0.190485	0.000201357	-2.43634	0.0152513	0.0366032	-3.69618
path:hsa00980	-0.165	-0.0125004	-2.36986	0.018246	0.0421501	-3.85123
path:hsa00051	0.238235	-0.00218855	2.3604	0.0187117	0.0421501	-3.87295
path:hsa00730	-0.218713	0.0106707	-2.34421	0.0195328	0.0421501	-3.90993
path:hsa00240	0.165989	-0.00450471	2.34349	0.0195697	0.0421501	-3.91156
path:hsa00533	0.231911	-0.000152034	2.19756	0.0285257	0.0599041	-4.23359
path:hsa00920	-0.294238	-0.0112629	-2.1077	0.0356492	0.0725778	-4.42182
path:hsa00640	0.193754	-0.00878466	2.1004	0.0362889	0.0725778	-4.43676
path:hsa00480	0.152743	-0.00727809	2.05733	0.0402708	0.0786686	-4.52396
path:hsa00040	0.17655	0.00110436	1.92114	0.0553909	0.105746	-4.78803
path:hsa00511	-0.211928	-0.00507638	-1.73787	0.0829659	0.154418	-5.1153
path:hsa00232	-0.265877	-0.0110751	-1.7289	0.0845622	0.154418	-5.1305
path:hsa00410	-0.126676	0.00287792	-1.71577	0.0869409	0.155384	-5.15258
path:hsa00130	0.197131	-0.0109508	1.66648	0.096363	0.168635	-5.23405
path:hsa00630	0.147881	-0.0142222	1.64421	0.100882	0.17294	-5.27009
path:hsa00052	0.139328	0.00617178	1.60349	0.109579	0.184093	-5.33475
path:hsa00563	0.142435	-0.00882158	1.55337	0.121087	0.199437	-5.41212
path:hsa00030	0.108286	0.00294689	1.33949	0.181135	0.291825	-5.71501
path:hsa00100	0.155939	-0.00353878	1.33034	0.184128	0.291825	-5.72697
path:hsa00780	0.256623	-0.0137529	1.31868	0.187995	0.292437	-5.74211
path:hsa00620	0.102383	-0.00165797	1.26985	0.20484	0.312847	-5.80405
path:hsa00860	0.113424	0.00290607	1.23312	0.21822	0.327329	-5.84911
path:hsa00280	0.111231	-0.00850575	1.22109	0.222739	0.328246	-5.86359
path:hsa00380	0.0867102	-2.93477e-05	1.18488	0.236734	0.342857	-5.9063
path:hsa00220	0.0968161	-0.000101187	1.16786	0.243524	0.346712	-5.92593
path:hsa00330	-0.0750211	-0.00712276	-1.10899	0.268069	0.365596	-5.99168
path:hsa00360	0.103261	0.00434809	1.10836	0.268339	0.365596	-5.99236
path:hsa00053	0.107965	0.00366725	1.10488	0.269845	0.365596	-5.99615
path:hsa00513	0.0973109	0.00240571	1.07942	0.281021	0.374695	-6.02343
path:hsa00564	0.054161	0.00279167	1.04288	0.297605	0.390607	-6.06148
path:hsa00565	-0.0574875	-0.00091036	-0.895741	0.370904	0.479323	-6.20151
path:hsa00230	0.0429889	0.000215962	0.803289	0.422262	0.537424	-6.27866
path:hsa00740	0.0969494	-0.00392909	0.766341	0.443904	0.556146	-6.30715
path:hsa00601	0.0641969	0.000474637	0.755765	0.450214	0.556146	-6.31506
path:hsa00532	0.0846393	-0.00253973	0.676069	0.499369	0.607927	-6.37114
path:hsa00534	0.0543632	0.00301262	0.645339	0.51906	0.622872	-6.3911
path:hsa00983	0.0326758	-0.000965155	0.552729	0.580743	0.687076	-6.44564
path:hsa00514	0.0332148	0.00169656	0.475264	0.634846	0.740654	-6.4848
path:hsa00750	-0.0652018	0.00418036	-0.452292	0.651292	0.749432	-6.49527
path:hsa00071	-0.0251115	0.000918654	-0.305846	0.759874	0.862559	-6.54988
path:hsa00512	0.0185176	0.00431305	0.226421	0.820984	0.914809	-6.57068
path:hsa00770	0.0179883	-0.00257934	0.217808	0.827684	0.914809	-6.57256
path:hsa00531	0.0185462	-0.00258321	0.184085	0.854036	0.924906	-6.57923
path:hsa00450	-0.0169509	-0.00563452	-0.177959	0.858841	0.924906	-6.58032
path:hsa00061	-0.0148303	-0.0145153	-0.158485	0.874151	0.929477	-6.58354
path:hsa00562	0.00807596	-0.00361761	0.142703	0.886594	0.930612	-6.58588
path:hsa00520	0.0116066	0.00169751	0.112409	0.910552	0.930612	-6.58968
path:hsa00515	-0.00964862	-0.00361057	-0.10407	0.917164	0.930612	-6.59057
path:hsa00500	0.00905414	0.00673377	0.101082	0.919534	0.930612	-6.59087
path:hsa00603	-0.00942285	0.00682611	-0.0865244	0.931091	0.931091	-6.59222

## Sheet: Table S6
Table S6. Clustering genes of KEGG
ND1
ND2
ND3
ND4
ND4L
ND5
ND6
NDUFS1
NDUFS2
NDUFS3
NDUFS4
NDUFS5
NDUFS6
NDUFS7
NDUFS8
NDUFV1
NDUFV2
NDUFV3
NDUFA1
NDUFA2
NDUFA3
NDUFA4
NDUFA4L2
cytochrome c oxidase subunit NDUFA4-like [KO:K03948]
NDUFA5
NDUFA6
NDUFA7
NDUFA8
NDUFA9
NDUFA10
NDUFAB1
NDUFA11
NDUFA12
NDUFA13
NDUFB1
NDUFB2
NDUFB3
NDUFB4
NDUFB5
NDUFB6
NDUFB7
NDUFB8
NDUFB9
NDUFB10
NDUFB11
NDUFC1
NDUFC2
NDUFC2-KCTD14
SDHA
SDHB
SDHC
SDHD
UQCRFS1
CYTB
CYC1
UQCRC1
UQCRC2
UQCRH
UQCRHL
UQCRB
UQCRQ
UQCR10
UQCR11
COX10
COX3
COX1
COX2
COX4I2
COX4I1
COX5A
COX5B
COX6A1
COX6A2
COX6B1
COX6B2
COX6C
COX7A1
COX7A2
COX7A2L
COX7B
COX7B2
COX7C
COX8C
COX8A
COX11
COX15
COX17
CYCS
ATP5F1A
ATP5F1B
ATP5F1C
ATP5F1D
ATP5F1E
ATP5PO
ATP6
ATP5PB
ATP5MC1
ATP5MC2
ATP5MC3
ATP5PD
ATP5ME
ATP5MF
ATP synthase subunit f, mitochondrial-like [KO:K02130]
ATP5MG
ATP5MGL
ATP5PF
ATP8
ATP6V1A
ATP6V1B1
ATP6V1B2
ATP6V1C2
ATP6V1C1
ATP6V1D
ATP6V1E2
ATP6V1E1
ATP6V1F
ATP6V1FP2
ATP6V1G1
ATP6V1G3
ATP6V1G2
ATP6V1H
TCIRG1
ATP6V0A2
ATP6V0A4
ATP6V0A1
ATP6V0C
ATP6V0B
ATP6V0D1
ATP6V0D2
ATP6V0E1
ATP6V0E2
ATP6AP1
ATP4A
ATP4B
ATP12A
PPA2
PPA1
LHPP

## Sheet: Table S7
Table S7. Clustering genes of GO
ACTN3
AK4
ABCD1
RHOA
ATP5F1A
ATP5F1B
ATP5F1C
ATP5F1D
ATP5F1E
ATP5PB
ATP5ME
ATP5PF
ATP7A
ATP5PO
BID
CCNB1
CDK1
COX4I1
COX5B
COX6A1
COX6A2
COX6B1
COX6C
COX7A1
COX7A2
COX7A2P2
COX7B
COX7C
COX8A
COX15
CYC1
DGUOK
DLD
FXN
NIPSNAP2
MSH2
ATP6
ATP8
COX1
COX2
COX3
CYTB
ND1
ND2
ND3
ND4
ND4L
ND5
ND6
NDUFA1
NDUFA2
NDUFA3
NDUFA4
NDUFA5
NDUFA6
NDUFA7
NDUFA8
NDUFA9
NDUFA10
NDUFAB1
NDUFB1
NDUFB2
NDUFB3
NDUFB4
NDUFB5
NDUFB6
NDUFB7
NDUFB8
NDUFB9
NDUFB10
NDUFC1
NDUFC2
NDUFS1
NDUFS2
NDUFS3
NDUFV1
NDUFS4
NDUFS5
NDUFS6
NDUFS8
NDUFV2
NDUFV3
SDHA
SDHB
SDHC
SDHD
SHMT2
SNCA
TAFAZZIN
TNF
UQCRB
UQCRC1
UQCRC2
UQCRFS1
UQCRH
VCP
COX7A2L
COX5A
ATP5MF
MACROH2A1
PPIF
ATP5PD
ATP5MG
UQCR11
PARK7
ISCU
NUPR1
GHITM
UQCRQ
DNAJC15
UQCR10
STOML2
NDUFA13
MLXIPL
NDUFAF1
CHCHD2
CYCS
NDUFB11
SDHAF2
NDUFA12
COQ9
PINK1
TMEM135
ANTKMT
SLC25A23
TEFM
SLC25A33
DNAJC30
UQCC2
COX4I2
SLC25A51
COX6B2
NDUFA11
ATPSCKMT
COX7B2
C2orf69
AFG1L
COX8C
NDUFS7
COA6
CHCHD10
MIR210
ATP5F1EP2
UQCRHL
UQCC3
UQCRFS1P1
NDUFC2-KCTD14
MTCO2P12

## Sheet: Table S8
Table S8. Clustering genes of MSigDB
ABCB7
ACAA1
ACAA2
ACADM
ACADSB
ACADVL
ACAT1
ACO2
AFG3L2
AIFM1
ALAS1
ALDH6A1
ATP1B1
ATP5F1A
ATP5F1B
ATP5F1C
ATP5F1D
ATP5F1E
ATP5MC1
ATP5MC2
ATP5MC3
ATP5ME
ATP5MF
ATP5MG
ATP5PB
ATP5PD
ATP5PF
ATP5PO
ATP6AP1
ATP6V0B
ATP6V0C
ATP6V0E1
ATP6V1C1
ATP6V1D
ATP6V1E1
ATP6V1F
ATP6V1G1
ATP6V1H
BAX
BCKDHA
BDH2
CASP7
COX10
COX11
COX15
COX17
COX4I1
COX5A
COX5B
COX6A1
COX6B1
COX6C
COX7A2
COX7A2L
COX7B
COX7C
COX8A
CPT1A
CS
CYB5A
CYB5R3
CYC1
CYCS
DECR1
DLAT
DLD
DLST
ECH1
ECHS1
ECI1
ETFA
ETFB
ETFDH
FDX1
FH
FXN
GLUD1
GOT2
GPI
GPX4
GRPEL1
HADHA
HADHB
HCCS
HSD17B10
HSPA9
HTRA2
IDH1
IDH2
IDH3A
IDH3B
IDH3G
IMMT
ISCA1
ISCU
LDHA
LDHB
LRPPRC
MAOB
MDH1
MDH2
MFN2
MGST3
MPC1
MRPL11
MRPL15
MRPL34
MRPL35
MRPS11
MRPS12
MRPS15
MRPS22
MRPS30
MTRF1
MTRR
MTX2
NDUFA1
NDUFA2
NDUFA3
NDUFA4
NDUFA5
NDUFA6
NDUFA7
NDUFA8
NDUFA9
NDUFAB1
NDUFB1
NDUFB2
NDUFB3
NDUFB4
NDUFB5
NDUFB6
NDUFB7
NDUFB8
NDUFC1
NDUFC2
NDUFS1
NDUFS2
NDUFS3
NDUFS4
NDUFS6
NDUFS7
NDUFS8
NDUFV1
NDUFV2
NNT
NQO2
OAT
OGDH
OPA1
OXA1L
PDHA1
PDHB
PDHX
PDK4
PDP1
PHB2
PHYH
PMPCA
POLR2F
POR
PRDX3
RETSAT
RHOT1
RHOT2
SDHA
SDHB
SDHC
SDHD
SLC25A11
SLC25A12
SLC25A20
SLC25A3
SLC25A4
SLC25A5
SLC25A6
SUCLA2
SUCLG1
SUPV3L1
SURF1
TCIRG1
TIMM10
TIMM13
TIMM17A
TIMM50
TIMM8B
TIMM9
TOMM22
TOMM70
UQCR10
UQCR11
UQCRB
UQCRC1
UQCRC2
UQCRFS1
UQCRH
UQCRQ
VDAC1
VDAC2
VDAC3

## Sheet: Table S9
Table S9. All clustering genes
ABCB7
ACAA1
ACAA2
ACADM
ACADSB
ACADVL
ACAT1
ACO2
AFG3L2
AIFM1
ALAS1
ALDH6A1
ATP1B1
ATP5F1A
ATP5F1B
ATP5F1C
ATP5F1D
ATP5F1E
ATP5MC1
ATP5MC2
ATP5MC3
ATP5ME
ATP5MF
ATP5MG
ATP5PB
ATP5PD
ATP5PF
ATP5PO
ATP6AP1
ATP6V0B
ATP6V0C
ATP6V0E1
ATP6V1C1
ATP6V1D
ATP6V1E1
ATP6V1F
ATP6V1G1
ATP6V1H
BAX
BCKDHA
BDH2
CASP7
COX10
COX11
COX15
COX17
COX4I1
COX5A
COX5B
COX6A1
COX6B1
COX6C
COX7A2
COX7A2L
COX7B
COX7C
COX8A
CPT1A
CS
CYB5A
CYB5R3
CYC1
CYCS
DECR1
DLAT
DLD
DLST
ECH1
ECHS1
ECI1
ETFA
ETFB
ETFDH
FDX1
FH
FXN
GLUD1
GOT2
GPI
GPX4
GRPEL1
HADHA
HADHB
HCCS
HSD17B10
HSPA9
HTRA2
IDH1
IDH2
IDH3A
IDH3B
IDH3G
IMMT
ISCA1
ISCU
LDHA
LDHB
LRPPRC
MAOB
MDH1
MDH2
MFN2
MGST3
MPC1
MRPL11
MRPL15
MRPL34
MRPL35
MRPS11
MRPS12
MRPS15
MRPS22
MRPS30
MTRF1
MTRR
MTX2
NDUFA1
NDUFA2
NDUFA3
NDUFA4
NDUFA5
NDUFA6
NDUFA7
NDUFA8
NDUFA9
NDUFAB1
NDUFB1
NDUFB2
NDUFB3
NDUFB4
NDUFB5
NDUFB6
NDUFB7
NDUFB8
NDUFC1
NDUFC2
NDUFS1
NDUFS2
NDUFS3
NDUFS4
NDUFS6
NDUFS7
NDUFS8
NDUFV1
NDUFV2
NNT
NQO2
OAT
OGDH
OPA1
OXA1L
PDHA1
PDHB
PDHX
PDK4
PDP1
PHB2
PHYH
PMPCA
POLR2F
POR
PRDX3
RETSAT
RHOT1
RHOT2
SDHA
SDHB
SDHC
SDHD
SLC25A11
SLC25A12
SLC25A20
SLC25A3
SLC25A4
SLC25A5
SLC25A6
SUCLA2
SUCLG1
SUPV3L1
SURF1
TCIRG1
TIMM10
TIMM13
TIMM17A
TIMM50
TIMM8B
TIMM9
TOMM22
TOMM70
UQCR10
UQCR11
UQCRB
UQCRC1
UQCRC2
UQCRFS1
UQCRH
UQCRQ
VDAC1
VDAC2
VDAC3
ACTN3
AK4
ABCD1
RHOA
ATP7A
BID
CCNB1
CDK1
COX6A2
COX7A1
COX7A2P2
DGUOK
NIPSNAP2
MSH2
ATP6
ATP8
COX1
COX2
COX3
CYTB
ND1
ND2
ND3
ND4
ND4L
ND5
ND6
NDUFA10
NDUFB9
NDUFB10
NDUFS5
NDUFV3
SHMT2
SNCA
TAFAZZIN
TNF
VCP
MACROH2A1
PPIF
PARK7
NUPR1
GHITM
DNAJC15
STOML2
NDUFA13
MLXIPL
NDUFAF1
CHCHD2
NDUFB11
SDHAF2
NDUFA12
COQ9
PINK1
TMEM135
ANTKMT
SLC25A23
TEFM
SLC25A33
DNAJC30
UQCC2
COX4I2
SLC25A51
COX6B2
NDUFA11
ATPSCKMT
COX7B2
C2orf69
AFG1L
COX8C
COA6
CHCHD10
MIR210
ATP5F1EP2
UQCRHL
UQCC3
UQCRFS1P1
NDUFC2-KCTD14
MTCO2P12
NDUFA4L2
cytochrome c oxidase subunit NDUFA4-like [KO:K03948]
ATP synthase subunit f, mitochondrial-like [KO:K02130]
ATP5MGL
ATP6V1A
ATP6V1B1
ATP6V1B2
ATP6V1C2
ATP6V1E2
ATP6V1FP2
ATP6V1G3
ATP6V1G2
ATP6V0A2
ATP6V0A4
ATP6V0A1
ATP6V0D1
ATP6V0D2
ATP6V0E2
ATP4A
ATP4B
ATP12A
PPA2
PPA1
LHPP

## Sheet: Table S10
Table S10. Univariate regression of of 41 OPRGS input genes
	coef	se	z	p	HR	HRse	HRz	HRp	HRCILL	HRCIUL
TLCD1	-0.490264	0.128183	-3.82474	0.000130913	0.612465	0.0785073	-4.9363	7.96182e-07	0.4764	0.78739
PDGFRA	0.718674	0.191237	3.75802	0.000171265	2.05171	0.392364	2.68045	0.0073524	1.41037	2.98468
RPL39L	-0.441819	0.130258	-3.39188	0.000694143	0.642866	0.0837383	-4.26488	2.00008e-05	0.498018	0.829843
SLPI	0.409815	0.126758	3.23305	0.00122476	1.50654	0.190966	2.65251	0.00798954	1.17512	1.93142
CCDC167	-0.395756	0.128938	-3.06935	0.00214522	0.673171	0.0867973	-3.76543	0.00016626	0.522845	0.866717
KIAA1755	0.503732	0.16643	3.02669	0.00247249	1.65489	0.275423	2.37775	0.0174188	1.19427	2.29316
PODN	0.37932	0.126173	3.00636	0.002644	1.46129	0.184375	2.50192	0.0123523	1.14114	1.87126
KIF26B	0.397504	0.134999	2.94448	0.00323494	1.48811	0.200893	2.42967	0.0151125	1.14215	1.93886
ECE2	-0.452698	0.156598	-2.89082	0.00384241	0.63591	0.0995826	-3.65616	0.000256024	0.467842	0.864356
KIF1A	0.456897	0.160834	2.84081	0.00449998	1.57917	0.253983	2.28033	0.0225879	1.1522	2.16436
IFI27	-0.384036	0.136639	-2.81058	0.00494521	0.681107	0.0930661	-3.42653	0.000611354	0.521084	0.890272
KIAA0101	-0.524132	0.188189	-2.78513	0.00535067	0.592069	0.111421	-3.66116	0.000251077	0.409435	0.856169
HLF	0.58732	0.216965	2.70698	0.00678992	1.79916	0.390356	2.04726	0.0406323	1.17595	2.75265
ABCA8	0.478362	0.180133	2.6556	0.00791684	1.61343	0.290632	2.11067	0.0348008	1.1335	2.29657
CRIP1	0.338952	0.127112	2.66656	0.0076632	1.40348	0.178398	2.26165	0.0237189	1.09397	1.80054
HPGD	-0.405121	0.157519	-2.57189	0.0101146	0.666896	0.105049	-3.17094	0.00151945	0.489754	0.90811
LMOD1	0.344853	0.133922	2.57503	0.0100231	1.41178	0.189068	2.17795	0.0294096	1.08586	1.83553
SST	-0.339033	0.132766	-2.55362	0.0106611	0.712459	0.0945903	-3.03986	0.00236689	0.549224	0.924209
KRTCAP3	-0.331527	0.131322	-2.52455	0.0115848	0.717827	0.0942661	-2.99337	0.00275913	0.55493	0.92854
TK1	-0.324369	0.128826	-2.51789	0.0118061	0.722984	0.0931389	-2.97423	0.00293727	0.561658	0.930647
C7	0.329902	0.131818	2.5027	0.0123251	1.39083	0.183337	2.13176	0.0330264	1.07416	1.80085
C19orf33	0.336154	0.134845	2.4929	0.0126703	1.39956	0.188722	2.11716	0.0342464	1.07451	1.82293
ITPR1	0.309116	0.126456	2.44445	0.0145071	1.36222	0.172261	2.10274	0.0354883	1.06318	1.74537
CST6	0.397299	0.16395	2.4233	0.0153803	1.4878	0.243924	1.9998	0.0455216	1.07892	2.05163
CSMD2	-0.494517	0.20548	-2.40664	0.0161002	0.609866	0.125315	-3.11322	0.00185058	0.407689	0.912304
LAMA2	0.311963	0.131797	2.367	0.0179329	1.3661	0.180048	2.03337	0.0420153	1.05511	1.76876
ABCA6	0.329248	0.139649	2.35768	0.0183895	1.38992	0.194101	2.00886	0.044552	1.05711	1.82751
CRABP2	-0.418843	0.179859	-2.32873	0.0198734	0.657807	0.118313	-2.89227	0.00382464	0.462383	0.935826
IMPG2	-0.366749	0.163618	-2.24149	0.0249944	0.692984	0.113385	-2.70774	0.00677439	0.502864	0.954982
NAV3	0.38073	0.172724	2.20427	0.0275052	1.46335	0.252756	1.8332	0.0667723	1.0431	2.05292
S100A11	-0.317698	0.144142	-2.20406	0.0275202	0.727823	0.10491	-2.59439	0.00947588	0.548696	0.965427
STARD9	0.268777	0.126124	2.13106	0.0330846	1.30836	0.165016	1.86869	0.0616661	1.02181	1.67527
MYH11	0.303275	0.14222	2.13244	0.0329709	1.35429	0.192607	1.83943	0.0658515	1.02483	1.78965
S100A2	0.269817	0.126656	2.13032	0.0331451	1.30973	0.165884	1.86712	0.0618851	1.02181	1.67876
CUBN	-0.288789	0.137341	-2.10272	0.0354901	0.74917	0.102892	-2.43781	0.0147766	0.572369	0.980584
PHLDA2	0.398235	0.190189	2.0939	0.0362692	1.48919	0.283228	1.72721	0.0841297	1.0258	2.16192
PEAR1	0.396605	0.189845	2.0891	0.0366988	1.48677	0.282255	1.72457	0.0846055	1.02482	2.15695
S100A14	0.421255	0.202786	2.07733	0.0377708	1.52387	0.30902	1.69527	0.0900247	1.02409	2.26757
PEG3	0.364163	0.17846	2.04059	0.0412913	1.43931	0.256859	1.71032	0.0872074	1.01449	2.04202
CD52	-0.404068	0.203945	-1.98126	0.0475616	0.667598	0.136153	-2.44138	0.0146313	0.447628	0.995665
ADGRD1	0.285812	0.14579	1.96043	0.0499451	1.33084	0.194024	1.70516	0.0881639	1.00007	1.77102

[truncated: 3 more sheets: Table S11, Table S12, Table S13]
